# Supplementary material for: Efficacy of Immunotherapy Combined with Antiangiogenic Therapy in Treatment-Failure Patients with Advanced Carcinoma Ex Pleomorphic Adenoma of the Submandibular Gland: A Case Report
Source: Curr Oncol. 2022 Sep 1;29(9):6334–41. doi: 10.3390/curroncol29090498 (PMC9497983; doi:10.3390/curroncol29090498)
Supplement: Supplementary file 1 [file curroncol-29-00498-s001.zip]

Archive with 1 entries (1 files):
- curroncol-1806051-supplementary.pdf
